# Supplementary material for: Calcitonin gene-related peptide inhibits macrophage migration and differentiation via the GTPase Rap1
Source: J Biol Chem. 2025 Nov 20;302(1):110949. doi: 10.1016/j.jbc.2025.110949 (PMC12774734; doi:10.1016/j.jbc.2025.110949)
Supplement: SI statistics [file mmc2.xlsx]

## Sheet: Figure1
Fig1
fig1B				fig1F								Fig1D
Distance_(pixels)	cd68(intensity)	β3-Tubulin(intensity)		Distance_(pixels)	cd68(intensity)	Ramp1(intensity)		Distance_(pixels)	cd68(intensity)	Ramp1(intensity)		day0	day1	day3
0	4.2467	9.1678		0	28.7847	26.8467		0	25.2115	21.0288		1.23874	0.209299	0.023204
1	3.9276	8.8059		1	32.0438	29.5		1	26.524	23.4231		0.907835	0.18471	0.025202
2	3.8651	8.7072		2	34.7409	32		2	27.7981	21.75		0.889229	0.196183	0.023827
3	4.0395	9.1283		3	36.3723	37.1095		3	28.375	18.4375
4	5.1283	11.4803		4	37.9635	42.6788		4	28.1923	14.6202
5	8.1447	17.4211		5	41.2409	47.6095		5	27.1106	13.0625
6	13.5428	28.2862		6	45.1168	51.927		6	26.0913	14.7163
7	19.9539	40.8224		7	48.5109	54.3321		7	25.6538	16.2115
8	26.8355	52.4901		8	52.1168	56.2701		8	30.0865	20.4904
9	33.4934	62.1316		9	55.5292	58.2007		9	37.9712	28.4567
10	40.6316	69.2434		10	59.7518	59.7737		10	42.3221	32.2596
11	47.273	76.1184		11	64.3066	59.927		11	44.5817	31.7692
12	53.7007	83.6579		12	66.8175	56.8285		12	43.4567	30.0865
13	60.9572	91.3454		13	66.781	48.8248		13	42.0288	31.8413
14	66.1184	96.1908		14	63.2993	39.6022		14	46.0913	37.0048
15	69.6579	98.9967		15	58.4854	32.8102		15	50.3462	40.2981
16	72.9013	100.095		16	53.7299	27.6898		16	50.8269	42.5337
17	76.9013	99.6447		17	50.0584	23.8796		17	49.8269	43.976
18	81.8092	99.2336		18	47.5219	21.7409		18	49.3173	43.3173
19	86.5987	98.648		19	46.1898	21.0073		19	50.2788	42.9327
20	88.1974	97.5099		20	46.6752	21.5584		20	50.899	46.3077
21	88.8059	96.9079		21	48.9708	23.9234		21	51.9135	48.4952
22	90.0329	94.8322		22	51.4781	27.4088		22	52.1779	50.75
23	90.7204	92.3355		23	55.5474	30.646		23	49.5144	49.2356
24	90.9803	88.4145		24	59.7372	35.0876		24	46.5577	44.25
25	88.4243	83.9934		25	61.4635	40.3358		25	45.2692	37.2548
26	84.9408	79.9145		26	62.7774	44.4818		26	46.9856	31.8125
27	82.5066	74.9836		27	63.4416	46.5584		27	48.4087	29.4423
28	78.8553	70.7105		28	62.8358	48.7518		28	52.7644	30.5721
29	74.2072	67.3618		29	62.6825	49.8102		29	60.0481	35.7308
30	70.6711	65.1645		30	62.5657	50.3029		30	65.9519	43.1587
31	67.3125	63.9079		31	60.2847	49.5912		31	68.1106	49.6635
32	64.3914	62.2368		32	58.5803	50.6387		32	66.5481	52.5865
33	60.1743	59.0263		33	59.6277	52.8723		33	63.9471	51.2308
34	56.3717	56.0526		34	62.0109	54.4015		34	58.8846	49.1587
35	53.4507	54.0592		35	65.2628	56.4672		35	54.9038	45.4231
36	51.2796	52.8487		36	68.3942	58.9891		36	52.6106	41.8413
37	50.4178	52.6743		37	71.3613	60.4197		37	54.7404	44.9087
38	50.773	53.2533		38	72.6095	60.6788		38	62.6971	55.9038
39	52.2862	55.0461		39	74.2628	61.4708		39	68.351	62.0962
40	53.6941	56.8026		40	75.7263	63.208		40	71.8317	64.1538
41	55.3026	59.3487		41	77.0547	63.9453		41	74.8606	66.3606
42	56.148	61.4507		42	78.354	64.573		42	79.6106	70.6346
43	56.5691	62.6908		43	79.0292	64.6058		43	85.2596	75.0625
44	55.4605	62		44	78.6934	65.4234		44	90.3125	78.101
45	54.3651	60.6711		45	79.6715	67.0693		45	94.601	83.7067
46	53.2467	59.3355		46	82.8942	69.1825		46	98.9712	91.4856
47	51.625	57.2763		47	87.5036	70.7993		47	99.75	92.8077
48	50.5691	54.8553		48	93.5292	72.8248		48	99.1875	89.9904
49	49.0197	51.7434		49	100.292	73.781		49	97.9519	86.5433
50	46.8651	48.5625		50	106.69	73.3942		50	98.1346	84.6202
51	45.0099	45.3158		51	110.602	73.6606		51	96.524	80.5481
52	43.5559	42.2007		52	114.781	74.208		52	88.6298	72.7788
53	42.4145	39.1941		53	114.197	72.1788		53	75.0817	63.25
54	41.1974	37.0197		54	107.522	66.1752		54	61.8654	54.4904
55	39.5066	36.3257		55	104.296	59.5474		55	51.2212	46.0481
56	38.227	36.5789		56	105.215	55.646		56	50.4904	43.8654
57	37.2632	38.2566		57	103.223	52.8978		57	56.4375	50.0865
58	36.6053	41.4836		58	100.423	49.7445		58	65.5192	60.3125
59	36.6645	45.8125		59	97.7409	47.1277		59	70.0385	64.7837
60	37.3618	50.3783		60	95.9964	46.9635		60	70.8942	64.9712
61	38.9309	55.1579		61	95.9635	48.1168		61	74.0481	66.6442
62	39.0789	59.7829		62	98.8175	48.5839		62	77.9856	68.3894
63	37.5164	64.5461		63	102.974	48.5401		63	77.6587	67.9904
64	36.3914	68.8947		64	106.168	47.4197		64	77.1923	68.9471
65	35.9408	72.7171		65	105.799	46.1715		65	79.9279	69.7115
66	35.8125	74.5493		66	100.482	43.3139		66	78.024	66.649
67	35.75	74.6151		67	94.1715	40.1898		67	72.9183	61.5144
68	34.5757	72.1086		68	87.0912	36.9088		68	68.7067	56.375
69	31.875	67.6809		69	81.3285	35.0912		69	67.101	53.7452
70	28.7928	62.3553		70	76.8978	35.6241		70	66.4952	52.9375
71	25.6941	56.7467		71	72.4161	37.4635		71	65.8125	52.4615
72	23.0888	51.5197		72	68.7482	39.9745		72	66.0817	51.8606
73	21.0691	47.5		73	68.6569	42.5365		73	66.5721	48.6058
74	19.5789	45.0855		74	69.7956	44.7117		74	67.9087	45.1635
75	18.9474	44.0822		75	70.7336	46.9818		75	71.5144	43.4183
76	19.1941	44.8257		76	70.8978	48.3723		76	73.25	44.149
77	20.2368	46.9178		77	70.9672	47.2555		77	72.3365	43.4135
78	22.8158	48.9276		78	69.708	44.2153		78	75.3317	42.3942
79	26.4638	51.0197		79	68.2555	41.6423		79	79.4135	44.1875
80	30.2928	52.4836		80	68.2153	39.3358		80	81.1635	44.6298
81	34.023	54.2105		81	67.4781	36.2007		81	80.7067	46.6442
82	36.5526	55.398		82	64.1241	30.7555		82	82.2981	52.976
83	38.9737	56.3618		83	59.3686	24.9234		83	84.351	57.8894
84	41.3684	54.727		84	55.1314	21.6131		84	86.1298	60.1971
85	43.5493	52.5395		85	55.2263	19.9161		85	92.8462	66.851
86	44.4441	49.8059		86	56.2591	19.1423		86	98.2692	75.2981
87	45.1217	48.6842		87	57.6971	19.8139		87	97.9087	79.7788
88	46.9079	48.2928		88	57.7591	21.281		88	92.2115	80.9615
89	49.4803	49.0066		89	56.2226	22.3723		89	85.1827	79.7837
90	51.5789	50.102		90	54.7701	22.708		90	79.6106	75.9423
91	52.9901	51.2533		91	54.0365	22.6241		91	75.125	70.0481
92	53.602	52.6579		92	52.1898	22.646		92	69.5385	64.149
93	54.3487	54.0691		93	48.8431	22.7883		93	63.2212	59.399
94	54.7401	54.0395		94	48.1387	22.5876		94	65.5	58.8221
95	55.0329	53.1414		95	50.8759	23.438		95	76.7933	61.5481
96	53.773	52.3914		96	55.7336	24.4781		96	89.601	65.3317
97	52.1053	51.9079		97	60.6971	24.3869		97	100.048	69.226
98	50.9638	51.4507		98	64.3978	21.7883		98	104.014	71.649
99	50.2862	51.2072		99	69.2628	20.3102		99	100.635	74.274
100	49.602	51.3487		100	75.6679	21.5693		100	96.0769	81.1875
101	48.5066	52.3421		101	82.6277	25.8942		101	92.7115	84.9135
102	46.2204	53.2138		102	89.1241	32.9854		102	90.2067	85.9663
103	43.4474	54.5132		103	94.1277	41.7372		103	90.1202	89.4712
104	40.4605	54.9638		104	95.1642	48.2117		104	91.226	93.1154
105	37.3783	55.0263		105	94	51.7299		105	94.2019	98.5
106	35.5691	53.7401		106	91.1642	52.8321		106	98.774	104.962
107	34.9375	50.7862		107	89.062	53.4781		107	100.192	105.255
108	34.7105	47.977		108	91.8358	55.6095		108	103	105.798
109	35.273	45.6217		109	94.1314	57.8613		109	107.029	109.409
110	36.1842	45.1579		110	94.4416	60.354		110	107.788	111.221
111	36.6316	46.0099		111	93.6277	63.2226		111	104.327	104.135
112	38.1941	48.1316		112	93.2628	66.0182		112	98.375	94.1058
113	40.7533	50.9112		113	92.938	66.8905		113	87.9856	81.4952
114	43.5789	53.7763		114	90.062	64.792		114	79.2019	65.226
115	47.3289	56.7566		115	80.3248	56.9927		115	76.1106	55.2115
116	49.0954	58.8618		116	69.4453	47.0985		116	71.4038	49.9471
117	48.7895	60.6743		117	63.3029	40.8285		117	66.8654	44.2163
118	48.4375	60.9803		118	60.4781	34.6898		118	70.2163	41.1538
119	46.9803	60.2072		119	56.1496	28.7445		119	75.2163	41.2644
120	44.5822	58.0625		120	51.7482	27.2518		120	78.4231	43.2356
121	41.7993	55.5888		121	51.2153	27.6825		121	78.8413	45.0337
122	39.7697	53.3947		122	51.7993	27.4526		122	77.25	42.8221
123	38.3553	50.9375		123	51.4526	25.9562		123	72.976	36.0385
124	36.0855	46.8092		124	49.2993	24.4672		124	69.8125	29.2837
125	33.6908	41.7796		125	45.5328	22.719		125	70.4712	25.1971
126	31.5658	36.8651		126	39.4234	20.3248		126	73.6394	23.5625
127	30.1711	32.875		127	34.3431	17.7555		127	77.8654	23.8606
128	29.102	31.3618		128	32.646	15.7883		128	80.125	25.6298
129	28.0362	31.3586		129	32.7007	15.0547		129	84.774	29.351
130	27.3092	32.6349		130	32.9088	15.3248		130	88.6635	33.1154
131	26.7599	34.3454		131	33.0109	15.3285		131	87.6202	36.3317
132	26.7829	36.1283		132	32.7883	14.1168		132	84.8894	38.0433
133	27.4704	38.9145		133	33.0985	12.6496		133	85.7067	39.4471
134	28.2007	40.8026		134	33.4015	10.635		134	87.3942	40.75
135	29.1974	42.0954		135	33.1314	8.6241		135	87.0096	39.6538
136	29.4013	42.3158		136	33.3139	7.6934
137	29.0855	41.9868		137	36.8066	9.1168
138	28.2796	41.4605		138	43.562	11.5839
139	27.4375	40.2895		139	49.8905	13.6277
140	26.3553	38.7763

## Sheet: Figure2
fig2
Fig2A wound healing percentage
CGRP	0H	24H	0H-24H	(0H-24H)/0H	Average		CGRP	0H	24H	0H-24H	(0H-24H)/0H	Average		CGRP	0H	24H	0H-24H	(0H-24H)/0H	Average
1	537.008	474.009	62.999	0.117315	0.156962			516.035	510	6.035	0.0116949	0.12017			558.032	435.041	122.991	0.220401	0.161072
2	527.009	435.041	91.968	0.174509				519	474	45	0.0867052				573	518.512	54.488	0.0950925
3	513	432	81	0.157895				540.008	519.139	20.869	0.0386457				540.008	411.011	128.997	0.23888
4	538.008	458.048	79.96	0.148622				513	489	24	0.0467836				552.008	501.012	50.996	0.0923827
5	537.008	504	33.008	0.0614665				558	471.01	86.99	0.155896				549.033	456	93.033	0.169449
6	517.009	409.012	107.997	0.208888				558.032	408	150.032	0.268859				555.008	448	107.008	0.192804
7	542	414	128	0.236162				531.034	444.01	87.024	0.163877				537.008	432.01	104.998	0.195524
8	537	456	81	0.150838				540.008	438	102.008	0.188901				535.008	490.043	44.965	0.0840455
Control	0H	24H	0H-24H	(0H-24H)/0H	Average		Control	0H	24H	0H-24H	(0H-24H)/0H	Average		Control	0H	24H	0H-24H	(0H-24H)/0H	Average
1	522	258.017	263.983	0.505715	0.599284			522.009	289.015	232.994	0.446341	0.535899			549	246	303	0.551913	0.641565
2	555	207.022	347.978	0.626987				546.008	245	301.008	0.551289				528.009	225.18	302.829	0.57353
3	516.009	183	333.009	0.645355				546.033	231	315.033	0.576949				582.008	192.023	389.985	0.670068
4	531.034	168	363.034	0.683636				508.084	222.182	285.902	0.562706				510	141	369	0.723529
5	513.009	189	324.009	0.631585				555.008	300	255.008	0.459467				567.008	186	381.008	0.671962
6	528.009	222	306.009	0.579553				546.008	255	291.008	0.532974				525.009	195	330.009	0.628578
7	516.035	237	279.035	0.540729				528	198	330	0.625				549.008	189	360.008	0.655743
8	508.009	213	295.009	0.580716				494.085	231	263.085	0.532469				525.077	180	345.077	0.657193
fig2B Transwell(cells per field)				fig2D length				fig2D shape factor				fig2E Filopodia length (μm)				fig2E No. of filopodia per cell				fig2E No. of cell adhesion sites
Control	CGRP			Control	CGRP			Control	CGRP			Control	CGRP			Control	CGRP			Control	CGRP
398	195			94.559	43.142			17.0909	2.01786			14.521	3.475			43	12			28	11
422	221			74.825	46.771			14.92	2.8			13.565	2.737			36	11			35	6
497	187			83.249	49.815			20.619	1.83673			13.611	3.061			40	16			27	5
522	256			89.598	48.92			10.8077	1.46667			23.676	5.101			39	15			24	12
498	201			101.699	45.727			20.625	2.24			19.759	2.653			26	6			49	7
510	197			93.012	42.229			16.9474	1.93443			18.776	3.569			30	13			44	8
476	167			89.615	33.101							17.591	3.061							30	6
fig2F WB Target protein / Loading control protein									fig2H No. of Spread OCs									fig2H Osteoclast surface
	Control			CGRP						Control			CGRP						Control			CGRP
E-cadherin	1.25808	0.666527	1.0754	2.32415	2.05195	2.95651			Day2	11	13	15	6	3	4			Day2	233	276	258	40	55	31
N-cadherin	0.971109	1.17963	0.849263	0.344386	0.311522	0.576693			Day4	16	18	21	2	1	0			Day4	310	276	297	25	11	15
Vimentin	1.0495	1.11313	0.837376	0.424015	0.478052	0.390914			Day 6	19	25	27	1	1	0			Day 6	200	188	219	18	9	13
fig2I bv/tv				fig2I bmd				fig2K
Control	CGRP			Control	CGRP			Sham	Control	CGRP
0.545848	0.677027			2475.85	3118.24			0	9	2
0.455691	0.75158			2060.26	3049.67			1	11	3
0.543098	0.715766			2554.02	3313.48			1	13	1
0.596411	0.700641			2567.92	3367.86
0.595409	0.670142			2480.95	3253.14
0.595409	0.667068			2565.08	3132.77
0.574038	0.712745			2565.08	3217.09
0.57011	0.752292			2151.98	3064.51
0.595409	0.674216			2678.54	2935.33

## Sheet: Figure4
Fig4
Fig4A wound healing percentage
Control	0H	24H	0H-24H	(0H-24H)/0H	Average		Control	0H	24H	0H-24H	(0H-24H)/0H	Average		Control	0H	24H	0H-24H	(0H-24H)/0H	Average
	561	204.022	356.978	0.636324	0.661016			525.009	171.026	353.983	0.674242	0.643833			537.034	219	318.034	0.592205	0.575652
	549.033	219	330.033	0.601117				525	240	285	0.542857				513.035	211.015	302.02	0.588693
	558.008	141.032	416.976	0.747258				531.008	162	369.008	0.69492				541.009	307.22	233.789	0.432135
	552	138.033	413.967	0.74994				543.075	156	387.075	0.712747				507	213.021	293.979	0.57984
	543	174	369	0.679558				540.033	201	339.033	0.627801				531	204	327	0.615819
	561	165.109	395.891	0.705688				585.008	270.067	314.941	0.538353				546.008	219.021	326.987	0.598869
	555.008	237.019	317.989	0.572945				582.008	201	381.008	0.654644				510.079	216	294.079	0.576536
	549	222.182	326.818	0.595297				558.129	164.592	393.537	0.7051				483	183	300	0.621118
CGRP	0H	24H	0H-24H	(0H-24H)/0H	Average		CGRP	0H	24H	0H-24H	(0H-24H)/0H	Average		CGRP	0H	24H	0H-24H	(0H-24H)/0H	Average
	528.009	495	33.009	0.062516	0.107257			503.009	385	118.009	0.234606	0.161584			540.133	486.009	54.124	0.100205	0.147828
	558.032	498.036	59.996	0.107514				501.036	426.015	75.021	0.149732				561	474.009	86.991	0.155064
	531.008	450.01	80.998	0.152536				516.009	418.226	97.783	0.189499				561.008	483.009	77.999	0.139034
	525.009	468.01	56.999	0.108568				524.008	496	28.008	0.0534496				546.008	450.16	95.848	0.175543
	530.035	507.009	23.026	0.0434424				543.033	415.394	127.639	0.235048				561	477	84	0.149733
	546.008	456.01	89.998	0.164829				543.033	493.016	50.017	0.0921067				555.008	489.009	65.999	0.118915
	540.033	444	96.033	0.177828				483.009	405	78.009	0.161506				558.032	462.01	96.022	0.172073
	516.078	495.009	21.069	0.0408252				498.009	410	88.009	0.176722				558.008	462	96.008	0.172055
BIBN	0H	24H	0H-24H	(0H-24H)/0H	Average		BIBN	0H	24H	0H-24H	(0H-24H)/0H	Average		BIBN	0H	24H	0H-24H	(0H-24H)/0H	Average
	537.008	210	327.008	0.608944	0.581216			552.008	231	321.008	0.581528	0.603577			550.008	213.021	336.987	0.612695	0.602003
	540.008	222.081	317.927	0.588745				513.035	255	258.035	0.502958				561.032	231.078	329.954	0.58812
	534.008	219	315.008	0.589894				528.009	192.516	335.493	0.635393				570	180.025	389.975	0.684167
	531.034	201	330.034	0.621493				546.008	225	321.008	0.587918				561.008	195	366.008	0.652411
	516.078	228	288.078	0.558206				537.008	179.751	357.257	0.665273				570	216	354	0.621053
	543.033	240	303.033	0.558038				558	174	384	0.688172				561.008	243	318.008	0.566851
	534.008	219	315.008	0.589894				558.032	228.079	329.953	0.59128				573.031	228.02	345.011	0.602081
	522.034	243	279.034	0.534513				552.008	234	318.008	0.576093				528.009	270	258.009	0.488645
BIBN+CGRP	0H	24H	0H-24H	(0H-24H)/0H	Average		BIBN+CGRP	0H	24H	0H-24H	(0H-24H)/0H	Average		BIBN+CGRP	0H	24H	0H-24H	(0H-24H)/0H	Average
	534.076	198.204	335.872	0.628884	0.556953			525.034	285.142	239.892	0.456908	0.558727			531.008	286.121	244.887	0.461174	0.504906
	504.009	221	283.009	0.561516				498.145	213.021	285.124	0.572371				561.032	273.016	288.016	0.513368
	513.009	225.02	287.989	0.561372				507.009	195.023	311.986	0.615346				537.075	258.017	279.058	0.519589
	525.009	241	284.009	0.54096				510.009	195	315.009	0.617654				537.008	279.065	257.943	0.480334
	516.035	195.023	321.012	0.622074				496	240.019	255.981	0.516091				540.008	294	246.008	0.455564
	516	222.02	293.98	0.569729				543.133	222	321.133	0.59126				534.008	249	285.008	0.533715
	528.009	225	303.009	0.573871				498.081	219	279.081	0.560312				534.034	198.023	336.011	0.629194
	513.009	309.233	203.776	0.397217				489	225	264	0.539877				531.008	294.015	236.993	0.446308
fig4B Transwell(cells per field)						fig4C Shape factor						fig4C Length
Control	CGRP	BIBN	BIBN+CGRP			Control	CGRP	BIBN	BIBN+CGRP			Control	CGRP	BIBN	BIBN+CGRP
320	155	215	208			11.871	2.15476	10.9167	8.47619			123.921	39.985	100.02	91.797
315	160	210	215			14.8462	1.82075	10.0625	14.1818			135.696	39.411	110.454	75.439
310	150	208	210			12.1111	2.26966	10.0909	9.11111			93.516	37.189	127.372	69.929
310	165	220	212			11.0938	1.90722	8.07143	12.1667			98.032	43.166	114.607	91.351
308	158	205	213			17.5238	2.30952	8.6875	10.0625			135.287	40.323	142.882	91.518
307	162	212	209			14.4783	3.53704	10.1538	9.1875			110.192	43.754	136.099	88.856
313	160	218	211									110.611	45.942	99.56	87.111
fig4D Filopodia length (μm)					fig4D No. of filopodia per cell					fig4D No. of cell adhesion sites						fig4F WB Target protein / Loading control protein						fig4F WB p-AKT/AKT
Control	CGRP	BIBN	BIBN+CGRP		Control	CGRP	BIBN	BIBN+CGRP		Control	CGRP	BIBN	BIBN+CGRP			Control	CGRP	BIBN	BIBN+CGRP			Control	CGRP	BIBN	BIBN+CGRP
17.201	4.38	19.51	15.197		26	6	40	15		47	6	32	30			1.14755	1.98372	1.62462	1.71179			1.14755	0.64878	1.68372	1.56119
16.588	2.652	15.553	14.034		29	9	35	26		23	4	24	20			1.01323	1.95537	1.48757	1.64944			1.03703	0.5736	1.58391	1.46204
16.931	2.145	14.793	13.796		33	11	39	29		40	11	27	42			0.77967	1.93199	1.36863	1.52586			0.88574	0.48496	1.49618	1.35295
20.601	3.875	15.748	16.047		41	5	43	19		51	10	37	22
24.503	2.5	16.699	16.008		35	15	37	24		30	5	29	27
15.948	3.449	17.584	22.269		37	8	29	22		30	7	25	29
15.332	2.708	17.05	15.042		28	12	33	27

## Sheet: Figure5
Fig5
Fig5A wound healing percentage
NC	0H	24H	0H-24H	(0H-24H)/0H	Average		NC	0H	24H	0H-24H	(0H-24H)/0H	Average		NC	0H	24H	0H-24H	(0H-24H)/0H	Average
	483	106.024	376.976	0.780489	0.700082			456	225	231	0.506579	0.622997			456.01	200.163	255.847	0.561056	0.606498
	474.152	137	337.152	0.711063				447	157	290	0.64877				468	140	328	0.700855
	501	177	324	0.646707				453	146	307	0.677704				465.01	171.105	293.905	0.63204
	480.037	165	315.037	0.656276				459.039	178	281.039	0.612233				474.038	198	276.038	0.582312
	477.009	162	315.009	0.660384				465	213	252	0.541935				462.01	210	252.01	0.545464
	489.009	141	348.009	0.711662				486.231	140	346.231	0.712071				495.036	198.023	297.013	0.599983
	477	113	364	0.763103				507	182.016	324.984	0.640994				459.039	177	282.039	0.614412
	465.01	153	312.01	0.670975				435.01	155	280.01	0.643686				492.009	189	303.009	0.615861
NC+CGRP	0H	24H	0H-24H	(0H-24H)/0H	Average		NC+CGRP	0H	24H	0H-24H	(0H-24H)/0H	Average		NC+CGRP	0H	24H	0H-24H	(0H-24H)/0H	Average
	486.037	406.012	80.025	0.164648	0.170093			516.035	447.01	69.025	0.13376	0.120999			498.009	405.01	92.999	0.186742	0.140502
	501	427.014	73.986	0.147677				525.009	474.009	51	0.0971412				519.078	450.04	69.038	0.133001
	477.085	387.113	89.972	0.188587				546.008	492.037	53.971	0.0988465				537.008	486.009	50.999	0.0949688
	486.009	426.011	59.998	0.12345				492	417.011	74.989	0.152417				471.01	393.103	77.907	0.165404
	498.036	395.012	103.024	0.206861				495	441	54	0.109091				489	415.01	73.99	0.151309
	474.038	404.012	70.026	0.147722				498.009	456	42.009	0.0843539				474.085	390.012	84.073	0.177337
	498.036	372.048	125.988	0.25297				507.036	420.043	86.993	0.171572				477	424.041	52.959	0.111025
	489.009	426.011	62.998	0.128828				501.036	440.507	60.529	0.120808				489.009	438.041	50.968	0.104227
Sirap1	0H	24H	0H-24H	(0H-24H)/0H	Average		Sirna	0H	24H	0H-24H	(0H-24H)/0H	Average		Sirna	0H	24H	0H-24H	(0H-24H)/0H	Average
	492.037	153.029	339.008	0.688989	0.5721			489.037	201	288.037	0.588988	0.583612			474	213.021	260.979	0.550589	0.602709
	489.009	213.066	275.943	0.56429				507	231.078	275.922	0.544225				498.009	180	318.009	0.638561
	504.009	264	240.009	0.4762				477	198	279	0.584906				498.036	156	342.036	0.68677
	474.038	243	231.038	0.487383				474	195	279	0.588608				486	195.023	290.977	0.598718
	471.038	189	282.038	0.598758				450.01	195	255.01	0.566676				486.009	234	252.009	0.518527
	516	204.068	311.932	0.604519				492.037	189	303.037	0.615883				507	201	306	0.60355
	498	219.018	278.982	0.560205				498.009	179.18	318.829	0.640207				483.009	177.025	305.984	0.633495
	513.009	207.022	305.987	0.596455				495.009	228	267.009	0.539402				492	201	291	0.591463
Sirap1+CGRP	0H	24H	0H-24H	(0H-24H)/0H	Average		Sirna+CGRP	0H	24H	0H-24H	(0H-24H)/0H	Average		Sirna+CGRP	0H	24H	0H-24H	(0H-24H)/0H	Average
	495.036	257.05	237.986	0.480745	0.461122			492.009	291	201.009	0.408547	0.418574			483.009	264.273	218.736	0.452861	0.501686
	492.009	260	232.009	0.471554				489.009	278	211.009	0.431503				522.034	231.175	290.859	0.557165
	495.036	242	253.036	0.511147				501	306.015	194.985	0.389192				483	258.07	224.93	0.465694
	495.145	245.117	250.028	0.504959				492.082	312	180.082	0.365959				498.145	273.016	225.129	0.451935
	489.009	251.013	237.996	0.48669				492.082	266	226.082	0.45944				471.01	189	282.01	0.598735
	486.009	245	241.009	0.495894				489.083	255.071	234.012	0.478471				495.009	231	264.009	0.533342
	489.009	313	176.009	0.35993				510	300	210	0.411765				489	261	228	0.466258
	492.009	306	186.009	0.37806				498.081	297	201.081	0.403711				480	246	234	0.4875
fig5B Transwell(cells per field)						fig5C Shape factor						fig5C Length
NC	NC+CGRP	siRap1	siRap1+CGRP			NC	NC+CGRP	siRap1	siRap1+CGRP			NC	NC+CGRP	siRap1	siRap1+CGRP
433	189	420	319			3.98294	1.26163	8.30986	1.78973			96.604	43.988	102.032	84.561
556	195	411	495			4.5625	1.43333	4.32	1.98039			118.22	39.759	119.96	84.325
434	221	399	321			4.22727	1.2296	6.19084	2.49718			91.487	47.129	100.201	68.859
519	187	488	387			4.56459	1.49632	4.66063	3.52885			101.701	34.786	134.767	67.092
698	209	576	409			6.90426	1.50541	4.21477	1.32236			116.312	37.666	101.467	66.013
677	217	408	417			7.07407	1.09143	7.77778	1.72368			110.738	46.791	133.923	70.409
601	175	524	375			4.56	1.32723	5.16333	4.89785			97.566	40.887	113.235	67.422
fig5E Filopodia length (μm)					fig5E No. of filopodia per cell					fig5E No. of cell adhesion sites
NC	NC+CGRP	siRap1	siRap1+CGRP		NC	NC+CGRP	siRap1	siRap1+CGRP		NC	NC+CGRP	siRap1	siRap1+CGRP
21.633	5.689	12.841	11.766		38	10	36	20		29	11	20	20
24.558	3.353	15.001	13.294		31	15	29	22		28	7	16	23
17.72	3.622	19.801	12.932		30	9	30	28		36	9	11	20
19.523	7.403	12.795	11.045		28	13	28	25		41	10	15	34
19.321	7.4	16.815	11.893		27	17	34	21		30	6	23	11
14.905	6	14.223	12.448		34	11	36	26		23	8	19	16
15.11	6.768	16.125	14.115		27	12	33	22		29	12	22	18
fig5G WB p-PI3K/PI3K					fig5G WB p-AKT/AKT					fig5G WB Target protein / Loading control protein
NC	NC+CGRP	sirap1	sirap1+CGRP		NC	NC+CGRP	sirap1	sirap1+CGRP			NC			NC+CGRP			Sirap1			Sirap1+CGRP
1.14829	0.960481	1.21576	0.914922		0.957695	0.242791	0.93544	0.561363		E-cadherin	1.69423	0.483996	0.821775	3.67181	1.64245	1.60985	0.852925	0.533364	0.438973	1.53138	0.474984	1.07245
0.900445	0.706937	1.29491	0.716996		0.949274	0.714259	1.06134	0.842619		Vimentin	1.26863	0.869329	0.862043	0.339806	0.623412	0.423081	1.52153	1.43758	1.24455	1.07731	1.02775	0.712575
0.951265	0.776717	1.38616	1.07724		1.09303	0.651095	1.1413	0.872584		N-cadherin	1.69423	0.483996	0.821775	0.404293	0.876675	0.722198	1.79367	1.6293	1.40252	0.400474	0.584785	0.870137

## Sheet: Figure6
Fig6
Fig6A wound healing percentage
Control	0H	24H	0H-24H	(0H-24H)/0H	Average		Control	0H	24H	0H-24H	(0H-24H)/0H	Average		Control	0H	24H	0H-24H	(0H-24H)/0H	Average
	534	213	321	0.601124	0.679026			504	186.024	317.976	0.630905	0.610004			492.009	186	306.009	0.621958	0.598781
	528.034	168	360.034	0.681839				513.079	219.021	294.058	0.573124				501	180	321	0.640719
	510	219	291	0.570588				507.009	202	305.009	0.601585				513.035	201	312.035	0.608214
	516.078	153	363.078	0.703533				507.009	176.016	330.993	0.652835				510.009	192	318.009	0.623536
	534	162.028	371.972	0.696577				507.009	198	309.009	0.609474				516.035	225.08	290.955	0.563828
	537	153	384	0.715084				492.009	186	306.009	0.621958				510.009	186	324.009	0.635301
	507.009	135	372.009	0.733733				516.009	195	321.009	0.6221				528	243.019	284.981	0.539737
	555.008	150	405.008	0.729734				507	219	288	0.568047				474.038	210.021	264.017	0.556953
CGRP	0H	24H	0H-24H	(0H-24H)/0H	Average		CGRP	0H	24H	0H-24H	(0H-24H)/0H	Average		CGRP	0H	24H	0H-24H	(0H-24H)/0H	Average
	528.034	456.01	72.024	0.1364	0.162789			543.033	465	78.033	0.143698	0.135562			534.034	486.037	47.997	0.0898763	0.149049
	543	453.04	89.96	0.165672				552.033	465.01	87.023	0.157641				528.034	453.01	75.024	0.142082
	537.075	462.01	75.065	0.139766				516.035	471	45.035	0.0872712				540	483.084	56.916	0.1054
	531	429.042	101.958	0.192011				528.009	477	51.009	0.0966063				543.008	453.04	89.968	0.165684
	543.033	504.036	38.997	0.0718133				558	498	60	0.107527				537	462.039	74.961	0.139592
	528.034	423.043	104.991	0.198834				552.008	504.076	47.932	0.0868321				549.008	426.011	122.997	0.224035
	528.034	411	117.034	0.221641				543.008	449.066	93.942	0.173003				525.009	453	72.009	0.137158
	528.034	435.01	93.024	0.17617				552.033	424.008	128.025	0.231915				525.009	426.011	98.998	0.188564
Inhibitor	0H	24H	0H-24H	(0H-24H)/0H	Average		Inhibitor	0H	24H	0H-24H	(0H-24H)/0H	Average		Inhibitor	0H	24H	0H-24H	(0H-24H)/0H	Average
	528.76	445.5	83.26	0.157463	0.17276			540.5	456.3	84.2	0.155782	0.139848			543	478	65	0.119705	0.111786
	531	445	86	0.161959				534.43	468.7	65.73	0.122991				525.43	466	59.43	0.113107
	533.68	442.43	91.25	0.170983				531.76	469	62.76	0.118023				524.5	479	45.5	0.0867493
	543.5	452.6	90.9	0.167249				530	454	76	0.143396				533	475	58	0.108818
	526	441	85	0.161597				542	456.5	85.5	0.157749				531.5	461.8	69.7	0.131138
	535.43	442.01	93.42	0.174477				533	462	71	0.133208				537	487.5	49.5	0.0921788
	537.7	454	83.7	0.155663				521.8	428.6	93.2	0.178612				524.4	455	69.4	0.132342
	521.3	400	121.3	0.232688				532	474	58	0.109023				540.6	481	59.6	0.110248
inhibitor+CGRP	0H	24H	0H-24H	(0H-24H)/0H	Average		inhibitor+CGRP	0H	24H	0H-24H	(0H-24H)/0H	Average		inhibitor+CGRP	0H	24H	0H-24H	(0H-24H)/0H	Average
	543.008	513.009	29.999	0.055246	0.110808			552.008	489.009	62.999	0.114127	0.0781573			564.008	487.44	76.568	0.135757	0.121028
	522	453	69	0.132184				531	507.008	23.992	0.0451827				543	461.047	81.953	0.150926
	522.009	471.01	50.999	0.0976975				528.136	519.009	9.127	0.0172815				534	476.011	57.989	0.108594
	498	438.01	59.99	0.120462				519.009	489	30.009	0.0578198				534	484.05	49.95	0.0935393
	522.009	448.012	73.997	0.141754				540.008	504	36.008	0.0666805				519.009	433	86.009	0.165718
	531	475	56	0.105461				537.034	486.009	51.025	0.0950126				519.009	452	67.009	0.12911
	507	463	44	0.086785				540.008	501.008	39	0.0722212				531.008	488.9	42.108	0.0792982
	531	453.01	77.99	0.146874				573.008	483.084	89.924	0.156933				513.009	459	54.009	0.105279
Fig6B Transwell(cells per field)						fig6C Shape factor						Fig6C Length
Control	CGRP	PI3K/AKT-IN-1	PI3K/AKT-IN-1+CGRP			Control	CGRP	PI3K/AKT-IN-1	PI3K/AKT-IN-1+CGRP			Control	CGRP	PI3K/AKT-IN-1	PI3K/AKT-IN-1+CGRP
899	456	398	431			8.64557	1.25668	1.58949	1.10535			79.423	49.809	42.557	36
1134	510	445	353			5.63128	1.51437	1.05189	1.35516			85.193	52	51.121	34.89
998	544	472	311			5.38421	1.69657	1.67234	1.33533			66.808	41.085	37.658	39.66
1341	498	498	344			5.78882	2.42188	2.06825	1.14469			87.492	42.926	40.7	37.66
1167	598	522	356			5.64151	1.40085	1.26844	1.07391			86.558	46.979	41.113	41
1390	557	507	378			7.10526	1.43191	1.59689	1.37179			86.275	48.688	52.367	38.8
1099	513	454	344			5.2649	1.43151	1.52725	1.03941			90.831	48.975	47.211	35.6
1206	532	367	309			6.43887	2.95313	1.74557	1.01233			91.092	55.11	50.809	29
Fig6D No. of filopodia per cell						Fig6D Filopodia length (μm)						Fig6D No. of cell adhesion sites
Control	CGRP	PI3K/AKT-IN-1	PI3K/AKT-IN-1+CGRP			Control	CGRP	PI3K/AKT-IN-1	PI3K/AKT-IN-1+CGRP			Control	CGRP	PI3K/AKT-IN-1	PI3K/AKT-IN-1+CGRP
24	7	11	4			11.314	3.616	2.568	2.34			51	10	18	5
32	5	8	6			16.492	4.507	4.215	1.44			59	8	26	4
35	11	7	5			19.409	3.29	3.956	1.965			45	15	13	7
29	9	7	9			19.366	2.775	5.731	2.032			55	18	16	7
36	8	9	5			14.521	3.751	3.832	1.783			55	12	12	5
31	10	5	6			11.435	3.115	4.485	2.334			49	8	14	3
29	12	12	8			13.611	4.395	3.222	1.884			67	17	11	2
25	14	10	3			10.223	5.2	5.9	0.996			71	11	19	4

## Sheet: Figure7
Fig7
fig7A CD68+ cells (%）				fig7A tubulin+ cells (%）
Control	CGRP			Control	CGRP
0.269767	0.197842			0.474419	0.356115
0.382306	0.234867			0.581359	0.452784
0.353846	0.170909			0.824615	0.349091
0.446254	0.0851648			0.771987	0.538462
0.379259	0.109315			0.675556	0.276712
0.392977	0.0774497			0.503344	0.298658
Fig7B N-cadherin+ cells (%）				Fig7B Trap+ cells (%）
Control	CGRP			Control	CGRP
0.202361	0.162121			0.573356	0.23887
0.176367	0.0724638			0.453945	0.192844
0.232743	0.0562852			0.609983	0.282133
0.20155	0.172374			0.598873	0.152283
0.250417	0.128205			0.558453	0.229064
0.294118	0.105263			0.519223	0.258834
Fig7C Rap1+ cells (%）				Fig7C Trap+ cells (%）
Control	CGRP			Control	CGRP
0.202424	0.253457			0.153457	0.121212
0.137681	0.27284			0.17284	0.0833333
0.183865	0.290855			0.390855	0.0694184
0.133463	0.262016			0.462016	0.233463
0.136752	0.328881			0.328881	0.136752
0.14386	0.205882			0.205882	0.0701754
