# Supplementary material for: Calcitonin gene-related peptide inhibits macrophage migration and differentiation via the GTPase Rap1
Source: J Biol Chem. 2025 Nov 20;302(1):110949. doi: 10.1016/j.jbc.2025.110949 (PMC12774734; doi:10.1016/j.jbc.2025.110949)
Supplement: Wound healing statistics [file mmc5.xlsx]

## Sheet: Sheet1
Fig2
CGRP组	0H	24H	0H-24H	(0H-24H)/0H	Average		CGRP组	0H	24H	0H-24H	(0H-24H)/0H	Average		CGRP组	0H	24H	0H-24H	(0H-24H)/0H	Average
1	537.008	474.009	62.999	0.117315	0.156962			516.035	510	6.035	0.0116949	0.12017			558.032	435.041	122.991	0.220401	0.161072
2	527.009	435.041	91.968	0.174509				519	474	45	0.0867052				573	518.512	54.488	0.0950925
3	513	432	81	0.157895				540.008	519.139	20.869	0.0386457				540.008	411.011	128.997	0.23888
4	538.008	458.048	79.96	0.148622				513	489	24	0.0467836				552.008	501.012	50.996	0.0923827
5	537.008	504	33.008	0.0614665				558	471.01	86.99	0.155896				549.033	456	93.033	0.169449
6	517.009	409.012	107.997	0.208888				558.032	408	150.032	0.268859				555.008	448	107.008	0.192804
7	542	414	128	0.236162				531.034	444.01	87.024	0.163877				537.008	432.01	104.998	0.195524
8	537	456	81	0.150838				540.008	438	102.008	0.188901				535.008	490.043	44.965	0.0840455
Control组	0H	24H	0H-24H	(0H-24H)/0H	Average		Control组	0H	24H	0H-24H	(0H-24H)/0H	Average		Control组	0H	24H	0H-24H	(0H-24H)/0H	Average
1	522	258.017	263.983	0.505715	0.599284			522.009	289.015	232.994	0.446341	0.535899			549	246	303	0.551913	0.641565
2	555	207.022	347.978	0.626987				546.008	245	301.008	0.551289				528.009	225.18	302.829	0.57353
3	516.009	183	333.009	0.645355				546.033	231	315.033	0.576949				582.008	192.023	389.985	0.670068
4	531.034	168	363.034	0.683636				508.084	222.182	285.902	0.562706				510	141	369	0.723529
5	513.009	189	324.009	0.631585				555.008	300	255.008	0.459467				567.008	186	381.008	0.671962
6	528.009	222	306.009	0.579553				546.008	255	291.008	0.532974				525.009	195	330.009	0.628578
7	516.035	237	279.035	0.540729				528	198	330	0.625				549.008	189	360.008	0.655743
8	508.009	213	295.009	0.580716				494.085	231	263.085	0.532469				525.077	180	345.077	0.657193
Fig4
CGRP组	0H	24H	0H-24H	(0H-24H)/0H	Average		CGRP组	0H	24H	0H-24H	(0H-24H)/0H	Average		CGRP组	0H	24H	0H-24H	(0H-24H)/0H	Average
	528.009	495	33.009	0.062516	0.107257			503.009	385	118.009	0.234606	0.161584			540.133	486.009	54.124	0.100205	0.147828
	558.032	498.036	59.996	0.107514				501.036	426.015	75.021	0.149732				561	474.009	86.991	0.155064
	531.008	450.01	80.998	0.152536				516.009	418.226	97.783	0.189499				561.008	483.009	77.999	0.139034
	525.009	468.01	56.999	0.108568				524.008	496	28.008	0.0534496				546.008	450.16	95.848	0.175543
	530.035	507.009	23.026	0.0434424				543.033	415.394	127.639	0.235048				561	477	84	0.149733
	546.008	456.01	89.998	0.164829				543.033	493.016	50.017	0.0921067				555.008	489.009	65.999	0.118915
	540.033	444	96.033	0.177828				483.009	405	78.009	0.161506				558.032	462.01	96.022	0.172073
	516.078	495.009	21.069	0.0408252				498.009	410	88.009	0.176722				558.008	462	96.008	0.172055
Control组	0H	24H	0H-24H	(0H-24H)/0H	Average		Control组	0H	24H	0H-24H	(0H-24H)/0H	Average		Control组	0H	24H	0H-24H	(0H-24H)/0H	Average
	561	204.022	356.978	0.636324	0.661016			525.009	171.026	353.983	0.674242	0.643833			537.034	219	318.034	0.592205	0.575652
	549.033	219	330.033	0.601117				525	240	285	0.542857				513.035	211.015	302.02	0.588693
	558.008	141.032	416.976	0.747258				531.008	162	369.008	0.69492				541.009	307.22	233.789	0.432135
	552	138.033	413.967	0.74994				543.075	156	387.075	0.712747				507	213.021	293.979	0.57984
	543	174	369	0.679558				540.033	201	339.033	0.627801				531	204	327	0.615819
	561	165.109	395.891	0.705688				585.008	270.067	314.941	0.538353				546.008	219.021	326.987	0.598869
	555.008	237.019	317.989	0.572945				582.008	201	381.008	0.654644				510.079	216	294.079	0.576536
	549	222.182	326.818	0.595297				558.129	164.592	393.537	0.7051				483	183	300	0.621118
BIBN组	0H	24H	0H-24H	(0H-24H)/0H	Average			0H	24H	0H-24H	(0H-24H)/0H	Average			0H	24H	0H-24H	(0H-24H)/0H	Average
	537.008	210	327.008	0.608944	0.581216			552.008	231	321.008	0.581528	0.603577			550.008	213.021	336.987	0.612695	0.602003
	540.008	222.081	317.927	0.588745				513.035	255	258.035	0.502958				561.032	231.078	329.954	0.58812
	534.008	219	315.008	0.589894				528.009	192.516	335.493	0.635393				570	180.025	389.975	0.684167
	531.034	201	330.034	0.621493				546.008	225	321.008	0.587918				561.008	195	366.008	0.652411
	516.078	228	288.078	0.558206				537.008	179.751	357.257	0.665273				570	216	354	0.621053
	543.033	240	303.033	0.558038				558	174	384	0.688172				561.008	243	318.008	0.566851
	534.008	219	315.008	0.589894				558.032	228.079	329.953	0.59128				573.031	228.02	345.011	0.602081
	522.034	243	279.034	0.534513				552.008	234	318.008	0.576093				528.009	270	258.009	0.488645
BIBN+CGRP组	0H	24H	0H-24H	(0H-24H)/0H	Average			0H	24H	0H-24H	(0H-24H)/0H	Average			0H	24H	0H-24H	(0H-24H)/0H	Average
	534.076	198.204	335.872	0.628884	0.556953			525.034	285.142	239.892	0.456908	0.558727			531.008	286.121	244.887	0.461174	0.504906
	504.009	221	283.009	0.561516				498.145	213.021	285.124	0.572371				561.032	273.016	288.016	0.513368
	513.009	225.02	287.989	0.561372				507.009	195.023	311.986	0.615346				537.075	258.017	279.058	0.519589
	525.009	241	284.009	0.54096				510.009	195	315.009	0.617654				537.008	279.065	257.943	0.480334
	516.035	195.023	321.012	0.622074				496	240.019	255.981	0.516091				540.008	294	246.008	0.455564
	516	222.02	293.98	0.569729				543.133	222	321.133	0.59126				534.008	249	285.008	0.533715
	528.009	225	303.009	0.573871				498.081	219	279.081	0.560312				534.034	198.023	336.011	0.629194
	513.009	309.233	203.776	0.397217				489	225	264	0.539877				531.008	294.015	236.993	0.446308
Fig5
NC组	0H	24H	0H-24H	(0H-24H)/0H	Average			0H	24H	0H-24H	(0H-24H)/0H	Average			0H	24H	0H-24H	(0H-24H)/0H	Average
	483	106.024	376.976	0.780489	0.700082			456	225	231	0.506579	0.622997			456.01	200.163	255.847	0.561056	0.606498
	474.152	137	337.152	0.711063				447	157	290	0.64877				468	140	328	0.700855
	501	177	324	0.646707				453	146	307	0.677704				465.01	171.105	293.905	0.63204
	480.037	165	315.037	0.656276				459.039	178	281.039	0.612233				474.038	198	276.038	0.582312
	477.009	162	315.009	0.660384				465	213	252	0.541935				462.01	210	252.01	0.545464
	489.009	141	348.009	0.711662				486.231	140	346.231	0.712071				495.036	198.023	297.013	0.599983
	477	113	364	0.763103				507	182.016	324.984	0.640994				459.039	177	282.039	0.614412
	465.01	153	312.01	0.670975				435.01	155	280.01	0.643686				492.009	189	303.009	0.615861
NC+CGRP组	0H	24H	0H-24H	(0H-24H)/0H	Average			0H	24H	0H-24H	(0H-24H)/0H	Average			0H	24H	0H-24H	(0H-24H)/0H	Average
	486.037	406.012	80.025	0.164648	0.170093			516.035	447.01	69.025	0.13376	0.120999			498.009	405.01	92.999	0.186742	0.140502
	501	427.014	73.986	0.147677				525.009	474.009	51	0.0971412				519.078	450.04	69.038	0.133001
	477.085	387.113	89.972	0.188587				546.008	492.037	53.971	0.0988465				537.008	486.009	50.999	0.0949688
	486.009	426.011	59.998	0.12345				492	417.011	74.989	0.152417				471.01	393.103	77.907	0.165404
	498.036	395.012	103.024	0.206861				495	441	54	0.109091				489	415.01	73.99	0.151309
	474.038	404.012	70.026	0.147722				498.009	456	42.009	0.0843539				474.085	390.012	84.073	0.177337
	498.036	372.048	125.988	0.25297				507.036	420.043	86.993	0.171572				477	424.041	52.959	0.111025
	489.009	426.011	62.998	0.128828				501.036	440.507	60.529	0.120808				489.009	438.041	50.968	0.104227
Sirna组	0H	24H	0H-24H	(0H-24H)/0H	Average			0H	24H	0H-24H	(0H-24H)/0H	Average			0H	24H	0H-24H	(0H-24H)/0H	Average
	492.037	153.029	339.008	0.688989	0.5721			489.037	201	288.037	0.588988	0.583612			474	213.021	260.979	0.550589	0.602709
	489.009	213.066	275.943	0.56429				507	231.078	275.922	0.544225				498.009	180	318.009	0.638561
	504.009	264	240.009	0.4762				477	198	279	0.584906				498.036	156	342.036	0.68677
	474.038	243	231.038	0.487383				474	195	279	0.588608				486	195.023	290.977	0.598718
	471.038	189	282.038	0.598758				450.01	195	255.01	0.566676				486.009	234	252.009	0.518527
	516	204.068	311.932	0.604519				492.037	189	303.037	0.615883				507	201	306	0.60355
	498	219.018	278.982	0.560205				498.009	179.18	318.829	0.640207				483.009	177.025	305.984	0.633495
	513.009	207.022	305.987	0.596455				495.009	228	267.009	0.539402				492	201	291	0.591463
Sirna+CGRP组	0H	24H	0H-24H	(0H-24H)/0H	Average			0H	24H	0H-24H	(0H-24H)/0H	Average			0H	24H	0H-24H	(0H-24H)/0H	Average
	495.036	257.05	237.986	0.480745	0.461122			492.009	291	201.009	0.408547	0.418574			483.009	264.273	218.736	0.452861	0.501686
	492.009	260	232.009	0.471554				489.009	278	211.009	0.431503				522.034	231.175	290.859	0.557165
	495.036	242	253.036	0.511147				501	306.015	194.985	0.389192				483	258.07	224.93	0.465694
	495.145	245.117	250.028	0.504959				492.082	312	180.082	0.365959				498.145	273.016	225.129	0.451935
	489.009	251.013	237.996	0.48669				492.082	266	226.082	0.45944				471.01	189	282.01	0.598735
	486.009	245	241.009	0.495894				489.083	255.071	234.012	0.478471				495.009	231	264.009	0.533342
	489.009	313	176.009	0.35993				510	300	210	0.411765				489	261	228	0.466258
	492.009	306	186.009	0.37806				498.081	297	201.081	0.403711				480	246	234	0.4875
																							1	535	133.368	112	190	0	71352	71352	534
																							2	529	131.745	108.227	178	0.651	69692.9	69692.9	528.034
																							3	511	131.247	116	190	0	67067	67067	510
																							4	517	128.104	91.384	167.837	0.999	66229.7	66229.7	516.078
Fig7																							5	535	125.467	113	212	0	67125	67125	534
Control组	0H	24H	0H-24H	(0H-24H)/0H	Average			0H	24H	0H-24H	(0H-24H)/0H	Average			0H	24H	0H-24H	(0H-24H)/0H	Average				6	538	121.632	105	197	0	65438	65438	537
	534	213	321	0.601124	0.679026			504	186.024	317.976	0.630905	0.610004			492.009	186	306.009	0.621958	0.598781				7	508	112.258	102.189	144.988	-0.339	57026.9	57026.9	507.009
	528.034	168	360.034	0.681839				513.079	219.021	294.058	0.573124				501	180	321	0.640719					8	556	107.534	82.919	145	0.31	59788.9	59788.9	555.008
	510	219	291	0.570588				507.009	202	305.009	0.601585				513.035	201	312.035	0.608214					9	214	159.893	143	194	0	34217	34217	213
	516.078	153	363.078	0.703533				507.009	176.016	330.993	0.652835				510.009	192	318.009	0.623536					10	169	166.55	139	231	0	28147	28147	168
	534	162.028	371.972	0.696577				507.009	198	309.009	0.609474				516.035	225.08	290.955	0.563828					11	220	153.723	140	167	0	33819	33819	219
	537	153	384	0.715084				492.009	186	306.009	0.621958				510.009	186	324.009	0.635301					12	154	150.838	133	159	0	23229	23229	153
	507.009	135	372.009	0.733733				516.009	195	321.009	0.6221				528	243.019	284.981	0.539737					13	163	154.531	139	192.944	1.061	25188.6	25188.6	162.028
	555.008	150	405.008	0.729734				507	219	288	0.568047				474.038	210.021	264.017	0.556953					14	154	142.266	132	158	0	21909	21909	153
																							15	136	140.375	125	231	0	19091	19091	135
																							16	151	135.828	117	208	0	20510	20510	150
CGRP组	0H	24H	0H-24H	(0H-24H)/0H	Average			0H	24H	0H-24H	(0H-24H)/0H	Average			0H	24H	0H-24H	(0H-24H)/0H	Average
	528.034	456.01	72.024	0.1364	0.162789			543.033	465	78.033	0.143698	0.135562			534.034	486.037	47.997	0.0898763	0.149049
	543	453.04	89.96	0.165672				552.033	465.01	87.023	0.157641				528.034	453.01	75.024	0.142082
	537.075	462.01	75.065	0.139766				516.035	471	45.035	0.0872712				540	483.084	56.916	0.1054
	531	429.042	101.958	0.192011				528.009	477	51.009	0.0966063				543.008	453.04	89.968	0.165684
	543.033	504.036	38.997	0.0718133				558	498	60	0.107527				537	462.039	74.961	0.139592
	528.034	423.043	104.991	0.198834				552.008	504.076	47.932	0.0868321				549.008	426.011	122.997	0.224035
	528.034	411	117.034	0.221641				543.008	449.066	93.942	0.173003				525.009	453	72.009	0.137158
	528.034	435.01	93.024	0.17617				552.033	424.008	128.025	0.231915				525.009	426.011	98.998	0.188564
Inhibitor组	0H	24H	0H-24H	(0H-24H)/0H	Average			0H	24H	0H-24H	(0H-24H)/0H	Average			0H	24H	0H-24H	(0H-24H)/0H	Average
	543.008	513.009	29.999	0.055246	0.110808			552.008	489.009	62.999	0.114127	0.0781573			564.008	487.44	76.568	0.135757	0.121028
	522	453	69	0.132184				531	507.008	23.992	0.0451827				543	461.047	81.953	0.150926
	522.009	471.01	50.999	0.0976975				528.136	519.009	9.127	0.0172815				534	476.011	57.989	0.108594
	498	438.01	59.99	0.120462				519.009	489	30.009	0.0578198				534	484.05	49.95	0.0935393
	522.009	448.012	73.997	0.141754				540.008	504	36.008	0.0666805				519.009	433	86.009	0.165718
	531	475	56	0.105461				537.034	486.009	51.025	0.0950126				519.009	452	67.009	0.12911
	507	463	44	0.086785				540.008	501.008	39	0.0722212				531.008	488.9	42.108	0.0792982
	531	453.01	77.99	0.146874				573.008	483.084	89.924	0.156933				513.009	459	54.009	0.105279
